# Supplementary material for: Microtube Array Membrane Encapsulated Cell Therapy: A Novel Platform Technology Solution for Treatment of Alzheimer’s Disease
Source: Int J Mol Sci. 2022 Jun 20;23(12):6855. doi: 10.3390/ijms23126855 (PMC9224941; doi:10.3390/ijms23126855)
Supplement: Supplementary file 1 [file ijms-23-06855-s001.zip]

Archive with 1 entries (1 files):
- ijms-1749511-supplementary.pdf
